# Supplementary material for: Proteus mirabilis from Captive Giant Pandas and Red Pandas Carries Diverse Antimicrobial Resistance Genes and Virulence Genes Associated with Mobile Genetic Elements
Source: Microorganisms. 2025 Aug 1;13(8):1802. doi: 10.3390/microorganisms13081802 (PMC12388390; doi:10.3390/microorganisms13081802)
Supplement: Supplementary file 1 [file microorganisms-13-01802-s001.zip]

Archive with 1 entries (1 files):
- microorganisms-3730435-supplementary.pdf
